# Supplementary material for: Surface Engineering of Electrospun PLA Fibers via Chitosan/Hyaluronic Acid Polyelectrolyte Complexes for Tunable Release of Rosmarinic Acid
Source: Polymers (Basel). 2026 May 15;18(10):1207. doi: 10.3390/polym18101207 (PMC13210676; doi:10.3390/polym18101207)
Supplement: Supplementary file 1 [file polymers-18-01207-s001.zip]

Archive with 1 entries (1 files):
- polymers-4305261-supplementary.pdf
